# Supplementary material for: An unexplored coupling process enhances dark Hg(II) reduction in mineral-Hg(II)-DOM ternary systems
Source: Nat Commun. 2026 Apr 24;17:6554. doi: 10.1038/s41467-026-72424-6 (PMC13381896; doi:10.1038/s41467-026-72424-6)
Supplement: Supplementary file 3 — Source data [file 41467_2026_72424_MOESM3_ESM.xlsx]

## Sheet: Figure 1
Figure 1b-LR
Sample	Ce-DOC (mM)		Fraction of Hg(II)		Fraction of Hg(0)		Fraction of Adsorbed Hg
	Mean	SD	Mean	SD	Mean	SD	Mean	SD
	0.00166667	0	0.0347616	0.0239754	0.0292574	0.0008884	0.00074978	0.00074348
	0.0833333	0	0.0298246	0.015216	0.0148718	0.0459185	0.054837	0.0319983
1	6.52933	0.456612	0.479807	0.0172727	0.142728	0.0265908	0.439359	0.0945744
2	15.7187	0.404894	0.59975	0.0162848	0.169204	0.0199249	0.231045	0.032477
3	35.6483	0.339125	0.697146	0.0146789	0.14125	0.025891	0.161604	0.040248
4	50.7889	0.758797	0.73761	0.00542827	0.152879	0.00340149	0.109511	0.00362229
5	73.3933	0.638975	0.728813	0.0141031	0.0902282	0.0269985	0.180959	0.0374017
6	92.08	2.93725	0.721232	0.00564123	0.154	0.0163272	0.124768	0.0154306
Figure 1c-HR
Sample	Ce-DOC (mM)		Fraction of Hg(II)		Fraction of Hg(0)		Fraction of Adsorbed Hg
	Mean	SD	Mean	SD	Mean	SD	Mean	SD
1	5.61467	0.456121	0.507563	0.00394034	0.144079	0.00855328	0.348357	0.00667514
2	15.448	0.424842	0.694242	0.0157614	0.157277	0.00493824	0.148481	0.0112123
3	32.472	0.203647	0.763898	0.0136497	0.146608	0.0228786	0.089494	0.0352034
4	49.9467	0.110855	0.78557	0.0197017	0.107968	0.00677983	0.106462	0.0200868
5	69.5867	0.808675	0.683213	0.00853109	0.0752018	0.0160374	0.241585	0.0242598
6	87.0867	1.57906	0.663593	0.00682487	0.0595016	0.0223003	0.276906	0.0160329
Figure 1d
Sample	Fraction of Hg(0)
	LR-DHg		LR		HR-DHg		HR
	Mean	SD	Mean	SD	Mean	SD	Mean	SD
1	0.135426	0.018081	0.142728	0.0265908	0.108567	0.0116923	0.144079	0.00855328
2	0.122388	0.00873873	0.169204	0.0199249	0.0956333	0.00417958	0.157277	0.00493824
3	0.110812	0.00837332	0.14125	0.025891	0.0738667	0.00496946	0.146608	0.0228786
4	0.116565	0.0219702	0.152879	0.00340149	0.0575	0.00641924	0.107968	0.00677983
5	0.101505	0.00714875	0.0902282	0.0269985	0.0465	0.0040431	0.0752018	0.0160374
6	0.116337	0.0104263	0.154	0.0163272	0.0408667	0.0168199	0.0595016	0.0223003
Figure 1e
Time (h)	Hg(0) (nM)
	i		ii		iii		iv
	Mean	SD	Mean	SD	Mean	SD	Mean	SD
0.5	0.333936	0.0211524	0.325903	0.0305859	0.241064	0.0521353	0.27867	0.00827215
1	0.340773	0.0347327	0.212585	0.0155796	0.4689	0.105039	0.387241	0.0346762
2	0.341375	0.0185047	0.289103	0.0278953	0.759502	0.149531	0.365986	0.0167128
4	0.996534	0.0903946	0.218239	0.0431808	0.538916	0.137532	0.314393	0.0116096
6	0.601911	0.158986	0.242633	0.00516432	0.341964	0.0190852	0.320754	0.00422603
8	0.394247	0.00666868	0.515605	0.0560074	0.289635	0.0133671	0.377705	0.0134028
12	0.32522	0.0326337	0.19943	0.00848213	0.246603	0.00378616	0.304025	0.0313223
24	0.992878	0.087906	0.275339	0.0493541	0.531419	0.187891	0.646846	0.0160216
Figure 1f
Energy (eV)	Normalized µ(E)x
	i	ii	iii	iv
12270.5	0.0356	0.0312	0.0342	0.0347
12271	0.0355	0.0348	0.0316	0.0342
12271.6	0.043	0.0338	0.0367	0.0383
12272.1	0.0414	0.036	0.0331	0.0424
12272.6	0.0431	0.0371	0.0326	0.0432
12273.2	0.0456	0.04	0.0395	0.0462
12273.6	0.0463	0.0417	0.0397	0.0434
12274.1	0.0515	0.0432	0.0452	0.0462
12274.5	0.0502	0.0479	0.044	0.0499
12275	0.0542	0.0485	0.047	0.0534
12275.5	0.0555	0.0524	0.0527	0.0597
12276	0.0614	0.0564	0.0538	0.062
12276.5	0.0702	0.0611	0.0627	0.0638
12277	0.0736	0.0645	0.0633	0.0702
12277.5	0.0785	0.0677	0.0686	0.0741
12278	0.0814	0.0733	0.0764	0.0829
12278.6	0.0903	0.0798	0.0757	0.0884
12279.1	0.0977	0.0842	0.0838	0.0935
12279.5	0.107186	0.0905	0.0895	0.0981
12280	0.113729	0.0961	0.0966	0.105535
12280.6	0.121879	0.105647	0.107398	0.115497
12281.1	0.130282	0.11504	0.115207	0.124705
12281.5	0.146536	0.126046	0.129303	0.139785
12282	0.163848	0.140741	0.144865	0.155033
12282.5	0.188022	0.158944	0.1716	0.174742
12283	0.210409	0.182006	0.194395	0.198278
12283.5	0.242855	0.20985	0.222547	0.228326
12284	0.278002	0.239282	0.251806	0.267176
12284.5	0.315116	0.264921	0.271543	0.298412
12285.1	0.348148	0.290908	0.298013	0.332185
12285.6	0.37106	0.317948	0.316594	0.356269
12286.1	0.398146	0.336467	0.337967	0.375999
12286.6	0.414058	0.353852	0.355441	0.393459
12287.1	0.42772	0.371447	0.375637	0.414703
12287.6	0.453161	0.391953	0.39611	0.437697
12288	0.477085	0.415344	0.415109	0.460751
12288.5	0.502636	0.438302	0.433891	0.482083
12289.1	0.522432	0.459244	0.452615	0.505881
12289.5	0.529151	0.471924	0.464195	0.517806
12290	0.54092	0.488166	0.477046	0.533662
Figure 1g
Sample	LR				HR				GHA
	Ce-DOC (mM)		Qe-DOC (mM g-1)		Ce-DOC (mM)		Qe-DOC (mM g-1)		Ce-DOC (mM)		Qe-DOC (mM g-1)
	Mean	SD	Mean	SD	Mean	SD	Mean	SD	Mean	SD	Mean	SD
1	0.490333	0.114088	0.199752	0.057044	0.467889	0.0380101	0.149333	0.0287939	0.651	0.0402225	0.0911667	0.0284446
2	1.30989	0.0337412	0.234893	0.0227039	1.28733	0.0354035	0.167833	0.0240426	1.44989	0.0238162	0.108389	0.0369081
3	2.97069	0.0282604	0.294327	0.0307969	2.706	0.0169706	0.233667	0.0334853	3.02517	0.0118977	0.154083	0.0282363
4	4.23241	0.0632331	0.383796	0.0316165	4.16222	0.00923794	0.298889	0.029523	4.63	0.077787	0.185	0.0388935
5	6.11611	0.0532479	0.501293	0.026624	5.79889	0.0673896	0.315833	0.0260241	6.1675	0.130264	0.249583	0.0208333
6	7.67333	0.244771	0.612519	0.0390523	7.34583	0.131588	0.318333	0.0244643	7.78317	0.0781115	0.295583	0.0295833

## Sheet: Figure 2
Source data of vK diagrams are provided in supporting data 5, which can be download from the Figshare database (https://doi.org/10.6084/m9.figshare.29095691)
Figure 2d, h, i
Components	Relative change (%)
	HA-3	HA-6	LR-3	LR-6	HR-3	HR-6
Lipids	48.6487	-45.2703	18.0233	-54.0698	5.3719	-41.7355
Proteins	99	-43.2432	-1.28205	-23.0769	44.5783	-10.8434
Lignins	-30.303	-40.1628	-15.5791	-13.8742	29.4831	-27.8239
Condensed aromatics	-51.254	-20.9003	-26.5613	5.49285	3.82775	-31.2919
Tannins	-67.5862	-40.6897	-41.3793	9.1954	48	-54
Figure 2m
Components	Formulae abundance (*103）
	GHA	GHA-3	GHA-6	LR	LR-3	LR-6	HR	HR-3	HR-6
Lipids	0.148	0.22	0.081	0.172	0.203	0.079	0.242	0.255	0.141
Proteins	0.074	0.149	0.042	0.078	0.077	0.06	0.083	0.12	0.074
Unsaturated hydrocarbons	0.004	0	0	0	0	0	0.004	0	0
Lignins	2.211	1.541	1.323	1.701	1.436	1.465	1.567	2.029	1.131
Tannins	0.145	0.047	0.086	0.087	0.051	0.095	0.05	0.074	0.023
Condensed aromatics	1.555	0.758	1.23	1.329	0.976	1.402	1.045	1.085	0.718

## Sheet: Figure 4
Figure 4a, b
Binding energy (kcal mol-1)
Hg-HO-Fe	-157.504
Cys-HO-Fe	-4.71038
SA-HO-Fe	-2.61812
Hg-HO-Fe2	-164.616
Cys-HO-Fe2	-8.47906
SA-HO-Fe2	-3.89818
Cys-Hg(II)	-345.25
Cys-Hg(II)-Cys	-168.703
Cys-Hg(II)-HO-Fe	-186.505
Cys-Hg(II)-HO-Fe2	-165.064
2Cys-Hg(II)-HO-Fe	-18
2Cys-Hg(II)-HO-Fe2	-2.85
SA-Hg(II)	-359.201
SA-Hg(II)-SA	-118.935
SA-Hg(II)-HO-Fe	-219.006
SA-Hg(II)-HO-Fe2	-203.325
2SA-Hg(II)-HO-Fe	-21
2SA-Hg(II)-HO-Fe2	-3.99

## Sheet: Figure 5
Figure 5a, b
Area	Topsoil ΔHg(0) emission	Topsoil Hg concentration after ΔHg(0) emission
North America	2.31174	30.71
South America	1.56012	50.44
West Europe	3.18579	42.33
Africa	1.65798	22.03
Russia	2.86807	38.1
West Asia	1.46795	19.5
East Asia	2.5596	34.01
Southeast Asia	2.52159	81.53
South Asia	2.04834	27.21
Oceania	1.22773	16.31
Source data of Figure c–f are provided in supporting data 1–4, which can be download from the Figshare database (https://doi.org/10.6084/m9.figshare.29095691)

## Sheet: Supplementary Figure 1
Time (h)	Fraction of Hg(II)		Fraction of Hg(0)		Fraction of Adsorbed Hg
	Mean	SD	Mean	SD	Mean	SD
0.25	0.876931	0.0210488	0.0511543	0.00812265	0.0719148	0.0283079
0.5	0.837956	0.00795568	0.0457696	0.0161081	0.116274	0.0235609
1	0.857444	0.00795568	0.0465389	0.00196118	0.0960175	0.00609576
2	0.824965	0.0121525	0.0503851	0.0109194	0.12465	0.00144418
4	0.798982	0.00795568	0.0550005	0.00929473	0.146018	0.0164198
6	0.78599	0.00459321	0.0592313	0.0245916	0.154779	0.029081

## Sheet: Supplementary Figure 3
Sample	Ce-DOC (mM)		Fraction of Hg(II)		Fraction of Hg(0)		Fraction of Adsorbed Hg
	Mean	SD	Mean	SD	Mean	SD	Mean	SD
1	0.0323744	0.00076255	0.0515459	0.00249554	0.054403	0	0.894051	0.00249554
2	0.0818206	0.00570683	0.0865321	0.0073907	0.0370912	0.00325899	0.876377	0.00862248
3	0.382385	0.0141386	0.229286	0.00810393	0.00314632	0.00151395	0.767568	0.00859416
4	1.91364	0.114289	0.575106	0.0346675	0.00316071	0.000376316	0.421733	0.0345361
5	5.81795	0.0961075	0.777804	0.0133044	0.0133978	0.00736847	0.208799	0.01307
6	8.90339	0.0486836	0.841285	0.00540722	0.009158	0.000757011	0.149557	0.00465021
7	11.8798	0.116488	0.874085	0.00793019	0.00849672	0.00100074	0.117418	0.00865418

## Sheet: Supplementary Figure 4
Supplementary Figure 4a
Time (h)	Hg(0) concentration (nM)
	Goe-Hg(II)-DOM		Hem-Hg(II)-DOM		Mag-Hg(II)-DOM		DOM-Hg(II)		Hem-Hg(II)		Mag-Hg(II)
	Mean	SD	Mean	SD	Mean	SD	Mean	SD	Mean	SD	Mean	SD
0.5	0.333936	0.0211524	-	-	-	-	0.27867	0.00827215	0.281903	0.032	-	-
1	0.340773	0.0347327	0.379	0.058	0.754	0.04	0.387241	0.0346762	0.319194	0.008	2.755	0.504
2	0.341375	0.0185047	0.048	0.017	0.311	0.06	0.365986	0.0167128	0.374	0.08	1.774	0.535
4	0.996534	0.0903946	0.052	0.006	0.34	0.071	0.314393	0.0116096	-	-	1.197	0.522
6	0.601911	0.158986	0.017	0.007	0.213	0.03	0.320754	0.00422603	-	-	0.867	0.096
8	0.394247	0.00666868	0.009	0.003	0.229	0.051	0.377705	0.0134028	0.226	0.046	0.676	0.181
12	0.32522	0.0326337	0.007	0.004	0.231	0.025	0.304025	0.0313223	0.019	0.006	0.617	0.067
24	0.992878	0.087906	0.004	0.001	0.227	0.023	0.646846	0.0160216	-	-	0.476	0.014
Supplementary Figure 4b : minerals-Hg(II)-DOM systems
Time (h)	EDC (mmole- gC-1)						DOC (mM)
	Goe		Hem		Mag		Goe		Hem		Mag
	Mean	SD	Mean	SD	Mean	SD	Mean	SD	Mean	SD	Mean	SD
2	0.923629	0.03239	nd		0.77317	0.118051	0.530833	0.0111917	0.365708	0.00799167	0.714583	0.00390833
12	0.620101	0.0166044			0.59314	0.0495809	0.392542	0.0102917	0.161792	0.00605833	0.961667	0.030225
24	0.765343	0.0482511			0.581834	0.0652773	0.65925	0.0195417	0.451083	0.012125	0.84125	0.0119583
Supplementary Figure 4c : minerals-DOM systems
Time (h)	EDC (mmole- gC-1)						DOC (mM)
	Goe		Hem		Mag		Goe		Hem		Mag
	Mean	SD	Mean	SD	Mean	SD	Mean	SD	Mean	SD	Mean	SD
2	0.655759	0.145199	0.280046	0.12956	0.811437	0.162727	0.0442361	0.000932639	0.0304757	0.000665972	0.0595486	0.000325694
12	0.492254	0.180738	0.240909	0.0853045	0.910584	0.0606648	0.0327118	0.000857639	0.0134826	0.000504861	0.0801389	0.00251875
24	0.614883	0.0812955	nd		0.709681	0.093872	0.0549375	0.00162847	0.0375903	0.00101042	0.0701042	0.000996528
Supplementary Figure 4d–f
Time (h)	Fe(II) (µM)
	Goe-DOM		Goe-Hg(II)-DOM, (i)		Goe-Hg(II)-DOM, (ii)		Goe-Hg(II)-DOM, (iii)		Hem-DOM		Hem-Hg(II)-DOM		Mag-DOM		Mag-Hg(II)-DOM
	Mean	SD	Mean	SD	Mean	SD	Mean	SD	Mean	SD	Mean	SD	Mean	SD	Mean	SD
2	10.3797	0.192613	7.14446	0.165097	7.16131	0.162727	7.71736	0.220129	6.83603	0.151339	6.25067	0.35771	21.9643	0.206371	23.75	0.963066
12	10.5482	0.632872	5.70341	0.0343398	6.69243	0.0606648	8.17232	1.14192	5.84598	0.440259	4.5151	0.0412742	15.7143	0.0412742	13.0357	0.165097
24	8.25657	0.0275162	2.71287	0.261404	5.50999	0.093872	5.12244	0.467775	5.28582	0.692244	2.32898	0.582179	17.6786	1.04561	10.3571	0.921791

## Sheet: Supplementary Figure 5
Time (h)	(i) DOM-Hg(II), then Goe						(ii) Goe-Hg(II), then DOM						(iii) Goe-DOM, then Hg(II)						(iv) DOM-Hg(II)
	Fraction of Hg(II)		Fraction of Hg(0)		Mass balance		Fraction of Hg(II)		Fraction of Hg(0)		Mass balance		Fraction of Hg(II)		Fraction of Hg(0)		Mass balance		Fraction of Hg(II)		Fraction of Hg(0)		Mass balance
	Mean	SD	Mean	SD	Mean	SD	Mean	SD	Mean	SD	Mean	SD	Mean	SD	Mean	SD	Mean	SD	Mean	SD	Mean	SD	Mean	SD
0.5	4.17828	0.304408	0.333936	0.0211524	6.76771	0.330504	2.61235	0.295146	0.241064	0.0521353	5.5848	0.401355	3.34748	0.429429	0.325903	0.0305859	6.66126	0.427171	6.78001	0.270135	0.27867	0.00827215	7.05868	0.278392
1	4.11292	0.0838885	0.340773	0.0347327	6.83408	0.0843644	2.80664	0.0928193	0.4689	0.105039	5.95245	0.270543	3.27705	0.363254	0.212585	0.0155796	6.33026	0.289432	6.00803	0.532969	0.387241	0.0346762	6.61406	0.492997
2	4.01832	0.218848	0.341375	0.0185047	6.94537	0.205897	2.7195	0.277292	0.759502	0.149531	4.8128	0.254783	3.53249	0.280437	0.289103	0.0278953	6.20597	1.14228	7.20498	0.820294	0.365986	0.0167128	7.57096	0.83064
4	3.34842	0.141002	0.996534	0.0903946	6.49567	0.195888	2.87389	0.446521	0.538916	0.137532	6.6917	0.512684	3.22473	0.481555	0.218239	0.0431808	6.31386	0.0773732	6.92401	0.197424	0.314393	0.0116096	7.23841	0.20704
6	3.223	0.121999	0.601911	0.158986	6.27763	0.671704	2.57739	0.219623	0.341964	0.0190852	6.32968	0.257427	2.70824	0.439223	0.242633	0.00516432	6.79726	0.10954	7.11199	0.236425	0.320754	0.00422603	7.43274	0.232339
8	3.63615	0.0738329	0.394247	0.00666868	6.77343	0.047099	2.57056	0.223178	0.289635	0.0133671	4.98948	0.410327	3.87236	0.416852	0.515605	0.0560074	6.11705	0.891264	7.03073	0.46741	0.377705	0.0134028	7.40844	0.478017
12	3.36898	0.339696	0.32522	0.0326337	6.56799	0.23807	2.81657	0.408442	0.246603	0.00378618	4.9767	0.617055	-	-	0.19943	0.00848213	6.37409	0.121004	6.29126	0.288201	0.304025	0.0313223	6.59528	0.314954
24	2.81555	0.0558882	0.992878	0.087906	6.75554	0.0548375	1.93641	0.476383	0.531419	0.187891	5.76172	0.148086	5.12841	0.5461	0.275339	0.0493541	7.28322	0.915601	6.12522	0.121726	0.646846	0.0160216	6.98941	0.59807

## Sheet: Supplementary Figure 6
Supplementary Figure 6a: Sequential adsorption kinetics
Time (h)	EDC (mmole- gC-1)						DOC (mM)
	(i)		(ii)		(iii)		(i)		(ii)		(iii)
	Mean	SD	Mean	SD	Mean	SD	Mean	SD	Mean	SD	Mean	SD
2	0.923629	0.03239	0.580095	0.0815742	0.373974	0.0305638	0.530833	0.0302	0.592333	0.0356917	0.711708	0.061275
12	0.620101	0.0166044	0.379192	0.0372657	0.371365	0.095737	0.392542	0.0529333	0.509875	0.0434417	0.449458	0.0704333
24	0.765343	0.0482511	0.551394	0.0793676	0.583574	0.139621	0.65925	0.0520167	0.603417	0.0445167	0.507833	0.0385333
Supplementary Figure 6b: Isothermal adsorption
Samples	EDC (mmole- gC-1)
	GHA		LR		HR
	Mean	SD	Mean	SD	Mean	SD
init	1.09061	0.0395406	0.805349	0.0907835	0.728815	0.0803574
-3	0.630538	0.0787001	0.59488	0.0591529	0.914932	0.00753189
-6	0.672284	0.091553	0.763603	0.077959	0.510518	0.0526191

## Sheet: Supplementary Figure 7
Source data are provided in supporting data 5, which can be download from the Figshare database (https://doi.org/10.6084/m9.figshare.29095691)
